# Supplementary material for: IL7R gene expression network associates with human healthy ageing
Source: Immun Ageing. 2015 Nov 11;12:21. doi: 10.1186/s12979-015-0048-6 (PMC4642670; doi:10.1186/s12979-015-0048-6)
Supplement: Additional file 1: — Table S1. Linear regression results of gene expression of offspring from long-lived individuals compared to controls, adjusted for white blood cell counts. Table S2. Linear regression results of IL7R gene expression of offspring from long-lived individuals compared to controls, adjusted for prevalence of immune-related diseases. (XLSX 12 kb) [file 12979_2015_48_MOESM1_ESM.xlsx]

## Sheet: Table S1
Table S1. Linear regression results of gene expression of offspring from long-lived individuals compared to controls, adjusted for blood cell numbers.
	No adjustment		Neutrophils		Lymphocytes		Monocytes		Eosinophils		Basophils
Gene	Coef	P	Coef	P	Coef	P	Coef	P	Coef	P	Coef	P
IL7R	-0.18	0.001	-0.16	0.003	-0.15	0.004	-0.17	0.001	-0.18	0.001	-0.17	0.001
IL2RG	-0.72	0.563	-0.34	0.787	-0.19	0.877	-0.19	0.882	-0.51	0.687	-0.52	0.681
IL7	-0.39	0.05	-0.38	0.049	-0.35	0.07	-0.44	0.032	-0.45	0.024	-0.44	0.03
TSLP	-0.01	0.14	-0.01	0.121	-0.01	0.134	-0.01	0.103	-0.01	0.112	-0.01	0.092
CRLF2	-0.04	0.742	-0.05	0.715	-0.04	0.765	-0.05	0.713	-0.06	0.651	-0.09	0.515
JAK1	0.08	0.557	0.08	0.53	0.08	0.541	0.15	0.245	0.1	0.471	0.08	0.53
JAK3	-0.3	0.65	-0.36	0.593	-0.37	0.593	-0.08	0.905	-0.3	0.668	-0.29	0.68
Coef: coefficient from linear regression model, FC: fold change (above one indicates a higher expression in offspring from long-lived individuals), P: raw P-value from linear regression model. Genes significantly differentially expressed with at least 5% are depicted in bold.

## Sheet: Table S2
Table S2. Linear regression results of IL7R gene expression of offspring from long-lived individuals compared to controls, adjusted for prevalence of immune-related diseases.
	No adjustment		Adjusted for T2D		Adjusted for COPD		Adjusted for RA		Adjusted for Sumscore
Gene	Coef	P	Coef	P	Coef	P	Coef	P	Coef	P
IL7R	-0.18	0.001	-0.17	0.001	-0.19	2.40 x 10-4	-0.18	0.001	-0.18	0.001
Sumscore: individuals with T2D, COPD, RA or a combination thereof, Coef: coefficient from the linear regression model, FC: fold change (above one indicates a higher expression in offspring from long-lived individuals), P: raw P-value from linear regression model. Genes significantly differentially expressed with at least 5% are depicted in bold.
